# Supplementary material for: A high-throughput screening platform for acetylcholinesterase inhibitors using a genetically encoded acetylcholine fluorescent sensor
Source: Front Bioeng Biotechnol. 2026 Feb 27;14:1781867. doi: 10.3389/fbioe.2026.1781867 (PMC12982353; doi:10.3389/fbioe.2026.1781867)
Supplement: Supplementary file 1 [file Table1.xlsx]

## Sheet: Лист1
Table S1. Detailed cost analysis per sample for the traditional Ellman method using a commercial kit versus the novel genetically encoded cell-based assay.
Cost Component	Traditional Commercial Kit (Ellman Method)	Novel Cell-Based Assay (This Work)	Notes / Key Difference
1. Core Reaction Components
Commercial AChE Kit	¥84.4 (¥8448 for 100 colorimetric tests )		Major cost driver for traditional method. Price varies by brand (e.g., Sigma).
Stable Sensor Cell Line	N/A	N/A
Acetylcholine (ACh) Substrate	Included in kit	＜0.1	Minimal cost for bulk ACh chloride
2.Cell Culture & Maintenance (Per Sample)
DMEM	N/A	0..04	¥220 / 500 mL = ¥0.44/mL; 100 μL = ¥0.04
Fetal Bovine Serum (FBS)	N/A	0.12	(¥6000 / 500 mL = ¥12/mL; 10% in medium = ¥1/mL; 100 μL = ¥0.12) *
Trypsin/Passaging Reagents	N/A	Included in above
3.Consumables
96-well Plate	0.6	0.6	Comparable cost.
Pipette Tips	0.1	0.1	Comparable cost.
Estimated Total Cost per Sample	85.1	0.86	~2 order of magnitude reduction
Note to the table:
Cost Calculation for Cell-Based Assay: The most significant savings come from eliminating the recurring purchase of commercial kits. The cell culture cost is dominant in the new method but remains extremely low.
